# Supplementary material for: Overlapping gene dependencies for PARP inhibitors and carboplatin response identified by functional CRISPR-Cas9 screening in ovarian cancer
Source: Cell Death Dis. 2022 Oct 28;13(10):909. doi: 10.1038/s41419-022-05347-x (PMC9616819; doi:10.1038/s41419-022-05347-x)
Supplement: Supplementary file 13 — Supplementary table 1 [file 41419_2022_5347_MOESM13_ESM.xlsx]

## Sheet: guides
Guide RNAs	Strand	gRNA	PAM sequence	On target score	Off target score	Targeted Protein Domain
53BP1_g1	-	GAGCTGCAGGAGATGCAGAG	TGG	76.4	29.7	Exon 9
53BP1_g2	Plus	CAAACAGCTGGAGAAGAACG	AGG	73.1	34.2	Exon 3
53BP1_g3	-	CCAAGTTAGAAGAATCCACA	GGG	72.7	37.2	Exon 4
53BP1_g4	Plus	TCTGCCCTGGAAGAGCAGAG	AGG	60.9	27.6	Exon 24
AAVS1_g1	-	ACTGTTGACGGCGGCGATGT	TGG	56.7	49	N/A
AAVS1_g2	-	GCTGATACCGTCGGCGTTGG	TGG	56.8	48.8	N/A
ARID1A_g1	Plus	CCGTTATCTGGCCTTCACTG	AAG	78.5	71.8	Exon 11
ARID1A_g2	Plus	TTTGAATGCAAGATTGAACG	GGG	70.9	73.4	Exon 12
ARID1A_g3	-	CAGTCCAGAAGGGTACACAG	TGG	69.9	72.5	Exon 20
ATM_g1	Plus	GTGAAATATCTCAGCAACAG	TGG	77.6	53.8	Exon 5
ATM_g2	-	AATAACGTCTCGAAGAACAA	AGG	73.7	73.3	Exon 29
ATM_g3	-	CGTTCCTGGAACTATACTGG	TGG	71.9	73.6	Exon 11
ATR_g2	-	TGTATTATATTCCTCTGGTG	TGG	63.4	37.3	Exon 2
ATR_g3	-	GAAATCAAGCAACATCACGG	AGG	78.2	45	Exon 3
AURKB_g1	Plus	GAAGAAAAGCCATTTCATCG	TGG	73.6	31.9	Exon 5
BARD1_g1	-	GTCGAGCGCGGCGCGACTGT	GGG	44.8	98.6	Exon 1
BARD1_g2	-	CCACTGCCTATAAGTACAAG	AGG	63.6	42.9	Exon 8
BARD1_g3	-	GTACTTTGAACTGCATCACC	AGG	55.8	42.9	Exon 9
BRCA1_g1	Plus	GTGTCTGTCTAAGAACACAG	AGG	82.6	35.3	Exon 10
BRCA1_g2	-	GATGCATGACTACTTCCCAT	AGG	73.5	43.3	Exon 10
BRCA1_g3	Plus	ACTGGCCAGTGATCCTCATG	AGG	69.7	39.9	Exon 10
BRCA1_g4	Plus	TTGGAACTGTGAGAACTCTG	AGG	75.9	36.8	Exon 7
BRCA1_g5	-	TTACATAAAGGACACTGTGA	AGG	63.1	29.6	Exon 4
BRCA1_g6	Plus	GTTTCTATCATCCAAAGTAT	GGG	58.2	36.6	Exon 6
BRCA2_g1	Plus	AAAGACCCTAAAGTACAGAG	AGG	78.2	60.6	Exon 11
BRCA2_g2	Plus	CCTGCATTTAGGATAGCCAG	TGG	76.3	77.3	Exon 11
BRCA2_g3	-	GTCTACCTGACCAATCGATG	GGG	70.2	94.9	Exon 11
BRCA2_g4	Plus	TGCCTATTGGATCCAAAGAG	AGG	68.7	66.7	Exon 2
BRCA2_g5	Plus	ACCTATTTAAAACTCCACAA	AGG	68	52.7	Exon 3
BRCA2_g6	-	GAGCACAGTAGAACTAAGGG	TGG	73.5	69.5	Exon 7
BRD4_g1	Plus	AATGTCTACAACACAGGccc	AGG	61.4	66.4	Exon 2
BRD4_g2	Plus	ACTGCAATACCTGCTCAGAG	TGG	75.2	39.2	Exon 2
BRD4_g3	Plus	GAATGCTCAGGAATGTATCC	AGG	55.6	40.5	Exon 3
CCND1_g1	-	CATTTGAAGTAGGACACCGA	GGG	72.2	83.5	Exon 1
CCND1_g2	Plus	CGAGGAACAGAAGTGCGAGG	AGG	72.1	68	Exon 2
CCND1_g3	-	GTGTTCAATGAAATCGTGCG	GGG	71.3	93.8	Exon 3
CCNE1_g1	Plus	CGGATTATTGCACCATCCAG	AGG	73.2	79.2	Exon 5
CCNE1_g2	Plus	GGAGCGGGACACCATGAAGG	AGG	70.8	61.9	Exon 3
CCNE1_g3	Plus	CAAAATCGACAGGACGGCGA	GGG	65.8	93.6	Exon 4
CDK12_g1	Plus	CCAGTCCCTATGGTCGAAGG	CGG	75.5	90.8	Exon 1
CDK12_g2	-	GGTCCATATACTCAAATACA	AGG	69.7	60.1	Exon 6
CDK12_g3	-	CAGGCCACACAGCTGGACAA	GGG	73.5	58.8	Exon 10
CDK4_g1	Plus	AAGGCCCGTGATCCCCACAG	TGG	80.9	39.2	Exon 2
CDK4_g2	Plus	TACCTCTCGATATGAGCCAG	TGG	65.5	45.9	Exon 2
CDK4_g3	Plus	GTGCCACATCCCGAACTGAC	CGG	54.4	47	Exon 3
ERCC3_g1	Plus	ATCTACGGACCTACGTCTCA	GGG	56.3	48.9	Exon 11
ERCC3_g2	-	TAAGCGGCATTCTCGGATCA	CGG	50.7	49.2	Exon 5
ERCC3_g3	-	ACATGGGTTGGTCGGCACAC	TGG	60.6	46.7	Exon 3
ERCC3_g4	-	GAGGTGTGGTCGTCCTTCAG	CGG	68.2	45.4	Exon 2
SHLD2_g1	-	AGTTATATCACTCAGTCTAG	AGG	63.1	49.5	Exon 3
SHLD2_g2	Plus	TGAACCAAAGGCAAGTTACG	GGG	72.4	30.7	Exon3
SHLD2_g3	Plus	TATACTGGTTGTGCAAAATG	TGG	56.3	34.5	Exon 7
FOXM1_1	-	TGAGAATCAGTGGCCGACGG	GGG	70.1	48.1	Exon 2
FOXM1_2	Plus	CACTGATTCTCAAAAGACGG	AGG	66.8	43.3	Exon 2
FOXM1_3	Plus	ATAGCCTATCCAACATCCAG	TGG	75.3	43.5	Exon 3
MRE11_g1	-	AATATTTTCTTAATAACTCG	AGG	66	37.1	Exon 4
MRE11_g2	Plus	CTTTGGACGTTCAATGTCTG	TGG	63.8	43.4	Exon 6
MRE11_g3	-	CTAAAGCGAAGAACACTGAA	AGG	62	36.9	Exon 11
MUS81_g1	-	CAGATGGTGAGTCCGGGGCA	TGG	60	62.8	Exon 3
MUS81_g2	Plus	GGCCTGAGCTTGCTGAATGT	GGG	55.4	64.3	Exon 7
MUS81_g3	Plus	CGGCAGCTGATGCAGGTGCG	CGG	52.9	53.9	Exon 14
NBN_g1	Plus	TTCCCGAACTTTGAAGTCGG	GGG	56.3	47.3	Exon 3
NBN_g2	Plus	AACCTGCTACACCCTCATTG	TGG	69.8	44.2	Exon 11
NBN_g3	Plus	AAACTTCCACACATCATTGG	AGG	50.8	41.9	Exon 14
NF1_g1	Plus	AGTACACCAAGTATCATGAG	CGG	77.1	73.1	Exon 37
NF1_g2	-	TGGCAGGATTGATAAATCTG	AGG	73.8	60.7	Exon 32
NF1_g3	Plus	CCTGGAGCCTCTCTCCGGAA	GGG	62.2	67.4	Exon 17
PALB2_g1	Plus	GTCCTGCTCAGAAAAACCAG	TGG	75.1	37.9	Exon 5
PALB2_g2	Plus	GAAGCATGTCCAATTGCCAG	AGG	72	41.6	Exon 4
PALB2_g3	-	AGTTAGTATAGTCTCCTCAG	GGG	64.1	42.5	Exon 10
PARP1_g1	Plus	CGAGTCGAGTACGCCAAGAG	CGG	68.6	48.7	Exon 1
PARP1_g2	Plus	TGGGTTCTCTGAGCTTCGGT	GGG	58	43	Exon 2
PARP1_g3	Plus	GCATCCCCAAGGACTCGCTC	CGG	61.1	37	Exon 1
PARP2_g1	Plus	ATTGAGGATTGTATTCGGGC	TGG	56.6	91.2	Exon 9
PARP2_g2	Plus	CGGCGACGGAGCACCGGCGG	CGG	42.2	85.5	Exon 1
PARP2_g3	Plus	TCCACTAATCCGGACACAGA	AGG	65.5	84.3	Exon 10
PARP3_g1	-	GTGGACATGTTGGATCCACG	CGG	79.1	85.1	Exon 2
PARP3_g2	-	GATGACGGTGTAAAAGTGTG	AGG	74.5	75.3	Exon 6
PARP3_g3	Plus	GGAGATGTTCAAGAACACCA	TGG	72.9	58.8	Exon 5
PCNA_g1	Plus	CTACCGCTGCGACCGCAACC	TGG	54.6	47.6	Exon 2
PCNA_g2	Plus	GAGTATAAAATTGCGGATAT	GGG	35.8	45.4	Exon 7
PIK3CA_g1	-	TTATTAATGTAGCCTCACGG	AGG	78.2	84.7	Exon 2
PIK3CA_g2	-	AGCAAATCTTCTAATCCATG	AGG	70.2	61.2	Exon 8
PIK3CA_g3	Plus	GTTTCAGGAGATGTGTTACA	AGG	40.6	58.3	Exon 21
PTEN_g1	Plus	TCATCTGGATTATAGACCAG	TGG	76.7	40.2	Exon 6
PTEN_g2	Plus	AAACAAAAGGAGATATCAAG	AGG	69.4	31.9	Exon 1
PTEN_g3	-	GGTTTGATAAGTTCTAGCTG	TGG	67.9	40.4	Exon 5
RAD50_g1	-	GAAAAACTCTCTGACAAACG	GGG	72.4	71.7	Exon 13
RAD50_g2	Plus	CGGCAGGTACGTCAGACACA	AGG	70.6	78.5	Exon 5
RAD50_g3	Plus	GCGGAATTATAACTACCGAG	TGG	53.4	95.7	Exon 23
RAD51_g1	Plus	AGCTGGATTCCATACTGTGG	AGG	66.3	71.3	Exon 3
RAD51_g2	Plus	AGTGGTAATCACTAATCAGG	TGG	63.7	71.8	Exon 9
RAD51_g3	Plus	TTATCAAGCATCAGCCATGA	TGG	61.5	66.8	Exon 7
RAD51B_g1	Plus	CTCAGCCAAATACTTCAAGG	AGG	72.7	64.1	Exon 7
RAD51B_g2	Plus	ACATTACCCACCAACATGGG	AGG	69.2	79.1	Exon 5
RAD51B_g3	-	TCTCTGAATCAAGGTACTGG	AGG	59.8	72.9	Exon 9
RAD51C_g1	Plus	CTTATAGCAGAAAAACACAA	GGG	74.8	39.1	Exon 3
RAD51C_g2	Plus	GACTGCTGAGGAACTCCTAG	AGG	72.1	68.2	Exon 1
RAD51C_g3	-	ATAACCGAGTACGAAGAGAC	AGG	64.5	91.4	Exon 5
RAD51D_g1	Plus	TTTCGATGAACGAGGCACTG	CGG	74.4	81.6	Exon3
RAD51D_g2	Plus	GCTGCTTCAGGCTAAAACCC	AGG	68.2	41.3	Exon 5
RAD51D_g3	Plus	CAACCACATAACTCGAGACA	GGG	61.7	46.3	Exon 9
RAD52_g1	Plus	GATGTTTGGTTACAATGGCT	GGG	64.9	39.8	Exon 4
RAD52_g2	Plus	GTTGGTTATGGTGTTAGTGA	GGG	59.8	40.2	Exon 6
RAD52_g3	-	GCTGGGTCTGCTCTAGACGA	GGG	55.2	47.4	Exon 11
RNASEH2A_g1	-	CAGGCGAACTCAGGCGACAG	CGG	66	78.3	Exon 1
RNASEH2A_g2	-	CCAGGACGCAAGGCTCCTTG	CGG	65.2	66.7	Exon 1
RNASEH2A_g3	-	AACAGATGGCGTAGACCATG	GGG	68.5	77.2	Exon 2
RPA3_g1	Plus	CCCAGGTCGCGCATCAACGC	CGG	55.5	25.2	Exon 5
RPA3_g2	Plus	GGTTGGAAGAGTAACCGCCA	AGG	69.2	40.6	Trimerization core interface, Exon 7
TP53_g1	-	AGATGGCCATGGCGCGGACG	CGG	49.8	47.1	DNA-binding Domain (Active Site) Exon 5
XRCC1_g1	-	TGCTGCAGGACACGACATGG	CGG	69.2	45.3	Exon 1
XRCC1_g2	-	GGCTGCTGCAGGACACGACA	TGG	60	42.8	Exon 1
XRCC1_g3	Plus	CAGACACTTACCGAAAATGG	CGG	77.5	42.9	Exon 2
XRCC2_g1	Plus	TGGATAGACCGCGTCAATGG	AGG	69.9	48.7	Exon 3
XRCC2_g2	-	TTCTACCTTCAAGTCGGGCA	AGG	61.3	46.4	Exon 2
XRCC2_g3	-	CCCAGACTCAGCCCTATGGA	AGG	59.8	39.2	Exon 1
XRCC3_g1	Plus	ACGGCCTCCTTACACTTGCG	GGG	72.5	90.4	Exon 3
XRCC3_g2	Plus	GTCCCCGTACTGCTGTCTCG	GGG	68.6	46.5	Exon 6
XRCC3_g3	Plus	CAGTTCCCGCGGCAGCACGG	AGG	64.4	45.2	Exon 4

## Sheet: PotentialCandidates
			doi: http://dx.doi.org/10.1101/520023
			Kinase Group	Gene Name	Kinase complexand aliases	Niraparib	Rucaparib
			CMGC	DYRK1B	-­‐	0.82	0.53
			CMGC	CDK16	CDK16/cyclin Y(PCTAIRE, PCTK1)	n.b.	0.82
			CAMK	PIM3	-­‐	0.15	0.78
			CMGC	DYRK1A	DYRK1	0.76	0.49
			CMGC	HIPK1	-­‐	0.4	-­‐16%
			CAMK	MYLK4	-­‐	0.19	0.36
			Other	AURKB	Aurora B	0.34	n.b.
			CMGC	HIPK2	-­‐	0.23	-­‐6%
			CAMK	PIM1	-­‐	0.22	27%*
			CMGC	CSNK2A1	CK2a	0.12	0.21
			AGC	LATS2	-­‐	0.17	n.b.
			CMGC	CSNK2A2	CK2a2	-­‐1%	0.17
			AGC	CIT	STK21	0.1	0.15
			Other	HASPIN	Haspin	0.1	-­‐6%
			CMGC	CDK4	CDK4/cyclin D3	n.b.	0.1
			CMGC	HIPK3	-­‐	0.05	-­‐12%
			CAMK	TSSK3	STK22C	n.b.	-­‐1%
			PKL	PIK3C3	VPS34	-­‐1%*	n.b.
			CAMK	PIM2	-­‐	-­‐5%	n.b.
			CAMK	STK17A	DRAK1	n.d.	-­‐6%
			Table 3. Validation of the kinase binding hits with greater binding effect at 10 μM
			from the kinome profiling (Figure 2, Supplementary Table 5) using an orthogonal
			radiometric catalytic assay. The assay directly measures kinase catalytic activity
			using a widely-validated radiometric assay.40 The table displays the average of
			duplicate (n = 2) measurements of the percentage of enzyme inhibition relative to
			DMSO controls sorted by maximum percentage of inhibition. All assays were
			performed using 1 μM of drug concentration and Km concentration of ATP. From all
			the tested kinases, only 4 inhibit the enzyme by >50%. These most potent
			interactions, expected to be submicromolar, are displayed in bold. n.b. not binding
			(Supplementary Table 5). n.d. not determined due to low binding (Supplementary
			Table 5). * n = 1.
			H6PD as specific target for Niraparib

## Sheet: BRCA12 gRNA localization
	BRCA1	guide 1		BRCA1	guide 1											BRCA2	guide 1	AAAGACCCTAAAGTACAGAG
																BRCA2	guide 2	CCTGCATTTAGGATAGCCAG
																BRCA2	guide 3	GTCTACCTGACCAATCGATG
				BRCA1	guide 2
				BRCA1	guide 3

## Sheet: Sheet4
					CACCGTTGGAACTGTGAGAACTCTG	aaacCAGAGTTCTCACAGTTCCAAC
					CACCGTTACATAAAGGACACTGTGA	aaacTCACAGTGTCCTTTATGTAAC
					CACCGTTTCTATCATCCAAAGTAT	aaacATACTTTGGATGATAGAAAC
				BRCA1 (ENSG00000012048) Assembly 1 REV	aaacCAGAGTTCTCACAGTTCCAAC
				BRCA1 (ENSG00000012048) Assembly 1 FWD	CACCGTTGGAACTGTGAGAACTCTG
				BRCA1 (ENSG00000012048) Assembly 2 REV	aaacTCACAGTGTCCTTTATGTAAC
				BRCA1 (ENSG00000012048) Assembly 2 FWD	CACCGTTACATAAAGGACACTGTGA
				BRCA1 (ENSG00000012048) Assembly 3 REV	aaacATACTTTGGATGATAGAAAC
				BRCA1 (ENSG00000012048) Assembly 3 FWD	CACCGTTTCTATCATCCAAAGTAT
