# Supplementary material for: Overlapping gene dependencies for PARP inhibitors and carboplatin response identified by functional CRISPR-Cas9 screening in ovarian cancer
Source: Cell Death Dis. 2022 Oct 28;13(10):909. doi: 10.1038/s41419-022-05347-x (PMC9616819; doi:10.1038/s41419-022-05347-x)
Supplement: Supplementary file 14 — Supplementary table 2 [file 41419_2022_5347_MOESM14_ESM.xlsx]

## Sheet: Antibodies list  and Primers
Antigen	Host	Catalog Number	Vender	Application	Dilution
Cas9	Mouse	#14697	Cell Signaling	WB	1:1000
				IF	1:200
FLAG	Rabbit	#14793	Cell Signaling	WB	1:500
				IF	1:200
GAPDH	Mouse	sc-47724	Santa Cruz	WB	1:2000
BRCA1	Rabbit	#9010	Cell Signaling	WB	1:500
yH2AX	Rabbit	#9718	Cell Signaling	IF	1:200
Cleaved caspase 3	Rabbit	#9661	Cell Signaling	IF	1:400
PARP	Rabbit	#9542	Cell Signaling	WB	1:1000
Name	Target	Amplicon size	Sequence 5'-3'	Anneling temperature
TP53_TIDE_PCR2_FWD	TP53	573bp	CACACCACTGTGCTCCAGCCTG	62°C
TP53_TIDE_PCR2_REV			AACCAGACCTCAGGCGGCTCAT
RPA3_TIDE_PCR_FWD	RPA3	893bp	TCAAGTCACCGCCGGGAATCCT	62°C
RPA3_TIDE_PCR_REV			ACTACGGGACCCAAAGCGGACA
