# Supplementary material for: Overlapping gene dependencies for PARP inhibitors and carboplatin response identified by functional CRISPR-Cas9 screening in ovarian cancer
Source: Cell Death Dis. 2022 Oct 28;13(10):909. doi: 10.1038/s41419-022-05347-x (PMC9616819; doi:10.1038/s41419-022-05347-x)
Supplement: Supplementary file 15 — Supplementary table 3 [file 41419_2022_5347_MOESM15_ESM.xlsx]

## Sheet: Sheet1
Publication year	PMID number	PARP inhibitor specific	gene id
2017	27374179	Olaparib	ERCC8, MLH1, MLH3, MRE11
2018	30266954	Rucaparib	RAD51C
2006	16912188	KU0058684, KU0058948	RAD51, ATRX, SEM1, RPA1, ATR, ATM, CHEK1, CHEK2, BRCA1, BRCA2
2005	15829966	NU1025	BRCA2
2013	23512992	Olaparib	RAD51C
2013	22761336	Olaparib	RAD51, REV1, MIR-96/96
2013	24252502	Olaparib, Niraparib	ATM
2012	22915752	Olaparib, Veliparib	PIK3CA, BRCA1
2019	31508509	Olaparib	TIGAR, PARP1
2009	20049735	KU0058948	PTEN
2014	24240700	Olaparib	CDK12, BRCA1
2008	18388863	KU0058948	CDK5, MAPK12, PNKP, TSSK3, STK36
2014	24395524	Talazoparib	CDK12
2008	18832051	KU0058948	XRCC1, XAB2, DDB1, LIG1, BRCA1, ATR, BRCA2, PCNA, RAD51
2018	30108102	Rucaparib	RPRD1B
2018	29973717	Olaparib, Talazoparib	RNASEH2A, RNASEH2B
2017	18820000	NU1025, AG14361	XRCC3
2014	24554720	Veliparib	CDK12, BRCA1
2019	30929564	Talazoparib	HSP90AA1
2019	31775874	Olaparib	EHMT1, EHMT2
2015	25841766	Olaparib	GABPA
2018	29545475	Olaparib, Rucaparib	FOXM1
2015	25868852	Olaparib	INPP4B, PTEN, BRCA1
2016	27016230	Olaparib	RAD50
2015	25995442	Olaparib	MIR-506/506, RAD51
2019	30686551	Veliparib	TP53BP1
2018	30464262	Olaparib, Niraparib	DYNLL1
2016	26774475	Olaparib, Veliparib	MIR-622/622, XRCC6, XRCC5
2018	30032296	Olaparib	E2F7, BRCA2
2017	24927325	Talazoparib	MRE11
2015	25883215	Olaparib	CBLC, BRCA2, BRCA1
2013	23548269	Veliparib	ATR, BRCA1
2019	31434613	Olaparib	PARP1
2015	25888415	Olaparib	PTEN
2020	32004442	Olaparib	EZH2
2021	33722571	Olaparib	SLC7A11
2018	30414739	Olaparib	CCND1
2016	27614696	Niraparib	DCLRE1C
2016	26779812	Olaparib, Veliparib, Rucaparib	MET
2020	31669203	Olaparib, Talazoparib	XRCC1
2020	32867128	Olaparib	HMGB2
2019	31803609	Olaparib	MUS81
2018	29393493	Olaparib	MUS81
2021	33575078	Olaparib	CDCA8
2018	29180466	Olaparib, Niraparib	MYC, RAD51
2016	27924011	Olaparib, Veliparib	PDS5B
2018	29189915	Rucaparib, Talazoparib	BRCA1, BRCA2
2016	26905328	Rucaparib	PTEN
2017	28569838	Olaparib	USP13
2020	31898520	Olaparib	NRP1
2020	32755579	Olaparib	TRIP12, PARP1
2015	25642963	Veliparib, Rucaparib	POLQ
2020	32457312	Olaparib	BRD9
2018	29894693	Olaparib, Talazoparib, AZD2461	PARG
2017	28482906	Olaparib	FOXM1
2014	24413181	Olaparib	RBBP8, BRCA1
2014	24554720	Veliparib	CDK12, BRCA1
2018	30444904	Olaparib	BRCA1
2020	32005272	Olaparib	MIR-509-3/3p, HMGA2, RAD51
2019	30874560	Olaparib	USP15
2018	29617652	Olaparib	MIR-493/5p, FEN1, SSRP1, RNASEH2A
2021	33920140	Niraparib	TWIST
2016	26811421	Olaparib	TOPBP1, BRCA2
2020	32709856	Olaparib	XPC
2021	33529165	Olaparib	RNF168
2020	32927276	Rucaparib	BRD4, BRCA1, CDK9, SRC, BCL2L1, BCL2L2
2015	25292178	6(5H)-phenanthridinone (PHEN) and 4-amino-1,8-naphthalimide (4-ANI)	RAD51C
2021	33952453	Talazoparib	IL6ST
2021	33833118	Olaparib	DNPH1, TP53BP1, SHLD1, PARP1
2019	30630446	Olaparib, Rucaparib	BRCA1
2013	24088786	Olaparib	MIR-103A-1/3p, MIR-107/107, RAD51, RAD51D
2018	29669295	Talazoparib	ARID1A, GPBP1
2017	28588062	Rucaparib, Niraparib, Olaparib, Veliparib, Talazoparib	RAD51C, RAD51D
2018	30257212	Rucaparib	TP53BP1
2021	33412559	Olaparib, Talazoparib	FBXO5
2018	29615458	Talazoparib	BRCA2
2014	24748377	Olaparib	BRCA1
2016	27197267	Rucaparib	BRCA1
2018	29567272	Olaparib	BRD4
